# Supplementary material for: Influence of Glycosylation Inhibition on the Binding of KIR3DL1 to HLA-B*57:01
Source: PLoS One. 2015 Dec 17;10(12):e0145324. doi: 10.1371/journal.pone.0145324 (PMC4683028; doi:10.1371/journal.pone.0145324)
Supplement: S1 Dataset — (XLSX) [file pone.0145324.s001.xlsx]

## Sheet: Tabelle1
Glycosylation Enzyme Inhibitor Screening and Titration
	CSP
		mM	FoP CD69+ in %
		2	1.96
		0.632	2.91
		0.2	3.93
		0.0632	5.94
		0.02	6.27
		0.00632	6.65
		0.002	6.26
		0	7.12
	TUN
		µg/mL	FoP CD69+ in %
		0.5	3.32
		0.158	6.22
		0.05	6.78
		0.0158	7.68
		0.005	7.68
		0.00158	7.18
		0.0005	6.4
		0	7.41
	Effect of glycosylation enzyme inhibitors on HLA-class I expression (MFI)
		B57	+TUN	+AUS	+DNM	+CSP	+KIF	+SWA	+STI
		36901	41631	35678	20232	12669	110687	70362	40150
		27541	32176	43273	21666	11693	105902	66522	45419
	Effect of glycosylation enzyme inhibitors on KIR3DL1-Fc binding (MFI)
		(-)	B57	+TUN	+AUS	+DNM	+CSP	+KIF	+SWA	+STI
		87.4	9795	1618	11534	1125	1413	17737	18545	7018
		274	5737	677	7646	312	399	16117	13144	7446
