# Supplementary material for: Influence of Glycosylation Inhibition on the Binding of KIR3DL1 to HLA-B*57:01
Source: PLoS One. 2015 Dec 17;10(12):e0145324. doi: 10.1371/journal.pone.0145324 (PMC4683028; doi:10.1371/journal.pone.0145324)
Supplement: S2 Dataset — (XLSX) [file pone.0145324.s002.xlsx]

## Sheet: Tabelle1
Antibody staining of 721.221 cells
	MFI of W6/32 staining
		221	221-B*57	221-B*57+T	221-B*57+C
		267	8914	19600	5602
		254	8590	17300	5238
		252	8693	17300	5136
		248	8557	16700	4640
		251	9738	16800	4951
	MFI of Bw4 staining
		221	221-B57	221-B57 +T	221-B57+C
		216	1645	2848	987
		166	1847	2968	1005
		151	2397	3604	1041
		147	2737	4152	1162
		163	3338	4861	1381
	MFI of KIR3DL1-Fc staining
		221	221-B57	221-B57 +T	221-B57+C
		226	2403	535	337
		229	2747	497	341
		227	2172	483	345
		229	2206	495	333
		228	2214	487	342
