# Supplementary material for: Influence of Glycosylation Inhibition on the Binding of KIR3DL1 to HLA-B*57:01
Source: PLoS One. 2015 Dec 17;10(12):e0145324. doi: 10.1371/journal.pone.0145324 (PMC4683028; doi:10.1371/journal.pone.0145324)
Supplement: S3 Dataset — (XLSX) [file pone.0145324.s003.xlsx]

## Sheet: Tabelle1
KIR3DL1ζ Jurkat stainings
	MFI of CD69 KIR3DL1ζ+ Jurkat cells normalized to respective negative controls
		221	221+T	221-B57	221-B57+T	221-B08	221-B08+T
		2.08611	2.13426	3.59074	2.95278	1.75463	1.58796
		1.63333	2.09815	6.04722	2.95833	1.41574	1.92593
		1.29801	1.06291	5.04967	2.41722	1.5745	1.72185
		1.27649	1.08444	9.98344	2.71523	1.04139	1.25497
		1.04139	1.25497	9.7351	1.65563	0.93543	0.913907
		1.23796	1.71388	7.06799	2.50708	1.25637	1.69972
		1.25637	1.57224	10.7224	2.7762	1.36544	1.48725
		1.38385	1.85552	6.84136	3.8102	1.65722	1.95467
		1.56571	1.29714	10.419	1.7619	1.68952	1.44381
		1.7619	1.39429	11.3524	1.78667	1.83619	1.59048
	MFI of CD69 KIR3DL1ζ- Jurkat cells normalized to respective negative controls
		221	221+T	221-B57	221-B57+T	221-B08	221-B08+T
		1.12082	1.48163	1.38694	1.22939	1.09551	1.28653
		1.06122	1.41306	1.35592	1.30857	1.06531	1.27184
		1.23344	1.10596	1.14901	1.23344	1.10596	1.1904
		1.06291	1.10596	1.44702	1.16887	1.04139	1.04139
		0.978477	1.01987	1.36093	1.08444	0.956954	1.01987
		1.26719	1.33593	1.53048	1.59533	1.11673	1.43969
		1.2166	1.40078	1.58236	1.50454	1.15045	1.29702
		1.23346	1.43969	1.58236	1.58236	1.15045	1.53048
		1.37319	1.18659	1.67572	1.25725	1.55978	1.32609
		1.48913	1.2337	1.79348	1.32609	1.32609	1.37319
