# Supplementary material for: Influence of Glycosylation Inhibition on the Binding of KIR3DL1 to HLA-B*57:01
Source: PLoS One. 2015 Dec 17;10(12):e0145324. doi: 10.1371/journal.pone.0145324 (PMC4683028; doi:10.1371/journal.pone.0145324)
Supplement: S4 Dataset — (XLSX) [file pone.0145324.s004.xlsx]

## Sheet: Tabelle1
% of CD107a+ NK cells
	KIR3DL1+
		unstim.	221	221+T	221-B57	221-B57+T
		0.598	73.4	73.5	26.9	40.1
		0.388	73	74	28	37.9
		0.418	77	77	26.7	37.6
	KIR3DL1-
		unstim.	221	221+T	221-B57	221-B57+T
		2.96	78.9	74.6	65.6	55.8
		3.25	80.2	77.7	66.8	63.4
		4.4	82.6	80.7	67.7	64.3
